# Supplementary material for: Pretreatment and gaseous radiocarbon dating of 40–100 mg archaeological bone
Source: Sci Rep. 2019 Mar 29;9:5342. doi: 10.1038/s41598-019-41557-8 (PMC6440986; doi:10.1038/s41598-019-41557-8)
Supplement: Supplementary file 2 — Dataset S1 [file 41598_2019_41557_MOESM2_ESM.xlsx]

## Sheet: Datset S1 - Pretreatment info
Pretreatment and gaseous radiocarbon dating of 40-100 mg archaeological bone
Fewlass, H., Tuna, T., Fagault, Y., Hublin, J-J., Kromer, B., Bard, E., Talamo, S.
Supplementary Dataset S1: Pretreatment information for all collagen extracts in the study
						Demineralisation			Gelatinisation		Quality control
R-EVA	AMS lab code	prep no	batch	form	bone wt (mg)	HCl strength	Temperature	Duration	Temperature	Duration	Collagen yld (mg)	Collagen yld (%)	δ13C	δ15N	C%	N%	C:N	FTIR	Collagen appearance	14C dated
1753	Aix-12018	2	A	piece	97.1	0.5M	4°C	44h	75°C	20h	4.6	4.7	-22.549	1.45	40.8114	14.814	3.21408	collagen	white and fluffy
		3	A	piece	55.4	0.5M	4°C	20h	75°C	20h	2.6	4.7	-22.755	1.262	40.5	14.7146	3.2111	collagen	white and fluffy
		4	B	piece	102.5	0.5M	4°C	26h	70°C	4h	8.8	8.58537	-22.669	1.444	39.6522	14.8334	3.11869	collagen	white and fluffy
		5	B	piece	55.9	0.5M	4°C	26h	70°C	2h	5.5	9.839	-22.646	1.593	49.5233	18.3084	3.15578	collagen	white and fluffy
		29	H	piece	69.2	0.5M	4°C	26h	70°C	6h	7.6	10.9827	-22.875	1.636	41.0627	15.2749	3.13628	collagen	white and fluffy	gas
		48	L	piece	62	0.5M	4°C	27h	70°C	5h	8.4	13.5	-22.717	1.371	43.9193	16.0503	3.19242	collagen	white and fluffy	gas
		56	P	piece	68.7	0.5M	4°C	29h	70°C	3h	8.9	12.9549	-23.237	1.696	44.996	15.642	3.35605	collagen	white and fluffy	gas
		60	S	piece	69.3	0.5M	4°C	29h	70°C	3h	10.2	14.7186	-22.848	1.442	44.5773	15.9858	3.25332	collagen	white and fluffy	gas
		61	T	piece	40.8	0.5M	4°C	24h	70°C	20h	5.5	13.5	-22.861	1.944	44.8072	16.2055	3.22576	collagen	white and fluffy	gas
		62	U	piece	55.9	0.5M	4°C	32h	70°C	3h	8.6	15.4	-23.207	1.523	45.4472	15.6403	3.39007	collagen	white and fluffy	gas
		39	A1	piece	99.7	0.5M	4°C	50h	70°C	3h	12.2	12.2367	-22.935	1.533	43.0455	15.8915	3.16017	collagen	white and fluffy	gas
		40	A1	piece	74.5	0.5M	4°C	45h	70°C	3h	10.1	13.557	-23.16	1.907	43.3895	15.9378	3.17616	collagen	white and fluffy
		41	A2	piece	97.6	0.5M	4°C	50h	70°C	3h	12.8	13.1148	-22.986	1.806	43.656	16.0749	3.16842	collagen	white and fluffy	gas
		42	A2	piece	92.8	0.5M	4°C	50h	70°C	3h	11.1	11.9612	-23.059	2.158	42.3212	15.7931	3.12634	collagen	white and fluffy
		59	R	piece	79.9	0.5M	4°C	50h	70°C	3h	11.7	14.6	-22.853	1.279	44.9733	16.1497	3.24891	collagen	white and fluffy	gas
		33	J	piece	90.3	0.5M	4°C	42h	60°C	6h	10.3	11.4064	-22.312	1.36	43.7174	15.7733	3.23354	collagen	white and fluffy
		34	J	piece	99.4	0.2M	4°C	98h	60°C	6h	10.9	11	-22.275	1.247	44.1911	15.7222	3.2792	collagen	white and fluffy	gas
		6	C	powder	97.4	0.5M	RT	40min	75°C	20h	2.9	3	-22.651	1.899	34.5214	12.8854	3.12564	collagen	white and fluffy
		7	C	powder	51.6	0.5M	RT	40min	75°C	20h	1.7	3.3	-22.634	1.515	38.3544	14.2032	3.15047	collagen	white and fluffy
		8	D	powder	97.3	0.5M	4°C	2h	70°C	3h	6.2	6.4	-22.353	1.249	36.9882	13.4739	3.20272	collagen	white and fluffy
		9	D	powder	51.3	0.5M	4°C	2h	70°C	3h	3.4	6.6	-22.572	1.301	42.1788	15.3885	3.19774	collagen	white and fluffy
		30	H2	powder	68	0.5M	RT	10min	70°C	4h	4.2	6.17647	-23.043	1.9	41.4635	15.3537	3.15065	collagen	white and fluffy
		43	A3	powder	80.9	0.2M	RT	10min	70°C	4h	1.9	2.34858	-23.196	1.994	35.2441	12.9065	3.18584	collagen	white and fluffy	gas
		44	A3	powder	76.4	0.2M	RT	30min	70°C	3h	1	1.3089	-23.083	2.733	41.727	15.2723	3.18756	collagen	white and fluffy
		45	A4	powder	87.8	0.2M	RT	20min	70°C	6h	5.1	5.80866	-22.902	1.849	34.9444	12.8766	3.16609	collagen	white and fluffy	gas
		46	A4	powder	83.3	0.2M	RT	20min	70°C	6h	4.5	5.40216	-23.001	1.754	35.7563	13.0797	3.18936	collagen	white and fluffy
124	Aix-12002	43	2016	piece	639.5	0.5M	4°C	16days	75°C	20h	74.6	11.6654	-20	3.3	45.9	17.2	3.1	-	white and fluffy	graphite + gas
		46	A	piece	106	0.5M	4°C	44h	75°C	20h	13.5	12.7	-20.301	2.896	42.235	15.3128	3.21785	collagen	white and fluffy
		47	A	piece	58.8	0.5M	4°C	44h	75°C	20h	6.4	10.9	-20.279	2.934	42.8021	15.6333	3.1942	collagen	white and fluffy
		48	B	piece	95.5	0.5M	4°C	69h	70°C	5h	12.7	13.2984	-20.41	3.045	42.1463	15.7923	3.11359	collagen	white and fluffy
		49	B	piece	55	0.5M	4°C	44h	70°C	4h	7.8	14.1818	-20.341	3.076	46.8908	17.5727	3.11313	collagen	white and fluffy
		58	A1	piece	70.6	0.5M	4°C	71h	70°C	6h	10.2	14.4476	-20.383	4.124	42.6397	15.7448	3.15953	collagen	white and fluffy	gas
		59	A2	piece	90.2	0.5M	4°C	71h	70°C	6h	13.3	14.745	-20.316	3.157	44.5743	16.1101	3.228	collagen	white and fluffy	gas
		51	C	powder	51.5	0.5M	RT	45min	75°C	20h	1.6	3.1	-20.382	3.135	38.7509	14.255	3.17147	collagen	black and crumbly
		52	D	powder	99.6	0.5M	4°C	2h	70°C	3h	5	5	-20.337	3.081	32.9189	11.912	3.22409	collagen	dark grey
		53	D	powder	52	0.5M	4°C	2h	70°C	3h	1.5	2.9	-20.429	3.086	37.5943	13.6529	3.2125	collagen	dark grey
		60	A3	powder	88.8	0.2M	RT	35min	70°C	4h	3.5	3.9	-20.132	3.261	40.265	14.6996	3.19572	collagen	grey and fluffy	gas
		61	A4	powder	83.1	0.2M	RT	30min	70°C	6h	6.1	7.3	-20.293	3.076	41.7352	15.2826	3.18604	collagen	white and fluffy	gas
548	Aix-12017	17	2017	piece	597.5	0.5M	4°C	15days	75°C	20h	5	0.8	-20.266	4.735	40.3655	13.9399	3.3783	collagen	white and fluffy	graphite
		3	H	piece	71.2	0.5M	4°C	26h	70°C	3h	1.5	2.10674	-20.428	4.703	38.5251	13.8296	3.24998	collagen	white and fluffy	gas
		13	A1	piece	78.1	0.5M	4°C	45h	70°C	2h	0.6	0.768246	-20.733	4.199	42.8997	14.768	3.38906	-	white and fluffy	gas
		14	A2	piece	86.4	0.5M	4°C	45h	70°C	2h	1.1	1.27315	-20.325	4.332	41.4813	14.6317	3.30753	-	white and fluffy	gas
		7	J	piece	74.7	0.5M	4°C	27h	60°C	6h	0.7	0.937082	-	-	-	-	-	collagen	white and fluffy
		8	J	piece	84.7	0.2M	4°C	90h	60°C	6h	1.5	1.8	-20.293	5.398	41.4755	15.0672	3.21148	collagen	white and fluffy	gas
		4	H	powder	80.6	0.5M	RT	5min	70°C	2h	0.2	0.248139	-	-	-	-	-	-	white marks
		15	A3	powder	82.4	0.2M	RT	10min	70°C	3h	0.5	0.606796	-	-	-	-	-	-	white marks
		16	A4	powder	80.7	0.2M	RT	20min	70°C	4h	0.9	1.11524	-	-	-	-	-		white marks
		9	J	powder	86.7	0.5M	RT	5min	60°C	4h	0.5	0.576701	-	-	-	-	-	-	white marks
		10	J	powder	86.5	0.2M	RT	50min	60°C	4h	0.3	0.346821	-	-	-	-	-	-	white marks
570	Aix-12015	17	2017	piece	451.9	0.5M	4°C	13days	75°C	20h	15.2	3.4	-18.41	7.338	44.4911	15.4397	3.36186	collagen	white and fluffy	graphite
		3	H	piece	62.1	0.5M	4°C	26h	70°C	2h	2.9	4.66989	-19.133	7.631	43.2962	15.4395	3.27162	collagen	white and fluffy	gas
		19	U	piece	43.8	0.5M	4°C	24h	70°C	2h	2.2	5	-18.428	7.893	44.0037	15.1208	3.39517	collagen	white and fluffy	gas
		13	A1	piece	87	0.5M	4°C	45h	70°C	2h	2.2	2.52874	-19.468	7.277	43.8636	15.3032	3.34402	collagen	white and fluffy	gas
		14	A2	piece	90.1	0.5M	4°C	45h	70°C	2h	4	4.43951	-18.868	7.213	43.082	15.2262	3.30104	collagen	white and fluffy	gas
		7	J	piece	77.9	0.5M	4°C	42h	60°C	5.5h	3.9	5.00642	-18.83	7.667	41.5384	14.6537	3.30712	collagen	white and fluffy
		8	J	piece	69.8	0.2M	4°C	98h	60°C	5h	3.5	5	-18.715	7.861	43.5132	15.2048	3.33879	collagen	white and fluffy	gas
		18	P	piece	53.2	0.5M	4°C	24h	70°C	3h	2.1	3.94737	-19.447	7.394	42.5735	15.1799	3.27204	collagen	white and fluffy
		4	H	powder	62.6	0.5M	RT	5min	70°C	3h	0.4	0.638978	-	-	-	-	-	-	tiny white fluff
		9	J	powder	83	0.5M	RT	5min	60°C	4h	0.9	1.08434	-	-	-	-	-	collagen	white and crumbly
		10	J	powder	72	0.2M	RT	50min	60°C	4h	0.8	1.11111	-	-	-	-	-	collagen	white and fluffy
		15	A3	powder	85.9	0.2M	RT	10min	70°C	3h	0.8	0.9	-	-	-	-	-	collagen + other peaks	yellow and crumbly
		16	A4	powder	88.1	0.2M	RT	20min	70°C	4h	1.5	1.7	-	-	-	-	-	-	tiny yellow fluff
123	Aix-12003	53	2016	piece	559.4	0.5M	4°C	12days	75°C	20h	62.6	11.1906	-21.1	7.1	45.6	17.2	3.2	-	white and fluffy	graphite + gas
		60	A	piece	100.2	0.5M	4°C	44h	75°C	20h	9.4	9.4	-21.187	6.81	37.9231	13.7315	3.22204	collagen	white and fluffy
		61	A	piece	51.7	0.5M	4°C	20h	75°C	20h	3.5	6.8	-21.437	6.793	38.8068	14.195	3.18948	collagen	white and fluffy
		62	B	piece	101.1	0.5M	4°C	26h	70°C	3.5h	10.4	10.2868	-21.369	6.836	42.2116	15.551	3.16679	collagen	white and fluffy
		63	B	piece	50	0.5M	4°C	21h	70°C	3h	5	10	-21.408	6.837	43.2099	15.9979	3.15114	collagen	white and fluffy
		81	P	piece	60.7	0.5M	4°C	24h	70°C	5h	7.9	13.0148	-21.234	6.785	41.7575	15.0153	3.2445	collagen	white and fluffy	gas
		68	A1	piece	75	0.5M	4°C	45h	70°C	4h	7.6	10.1333	-21.236	6.864	43.4312	15.6043	3.24717	collagen	white and fluffy	gas
		69	A2	piece	82.4	0.5M	4°C	45h	70°C	4h	9	10.9223	-21.002	6.923	44.1887	15.9413	3.23396	collagen	white and fluffy	gas
		64	C	powder	100.5	0.5M	RT	50min	75°C	20h	9.4	9.4	-21.325	6.902	37.2913	13.7849	3.15611	collagen	white and fluffy
		65	C	powder	50.5	0.5M	RT	50min	75°C	20h	2.8	5.5	-21.237	6.884	40.9958	15.3729	3.11123	collagen	white and fluffy
		66	D	powder	103.3	0.5M	4°C	2h	70°C	3h	7.5	7.3	-21.272	6.801	35.8841	13.2121	3.16867	collagen	white and fluffy
		67	D	powder	50.3	0.5M	4°C	2h	70°C	3h	4	8	-21.102	6.839	36.7091	13.5532	3.15994	collagen	white and fluffy
		70	A3	powder	79.9	0.2M	RT	35min	70°C	4h	2.4	3.00375	-21.239	6.818	36.0248	13.0954	3.20944	collagen	grey and fluffy	gas
		71	A4	powder	94.5	0.2M	RT	30min	70°C	6h	5.7	6.03175	-21.143	6.984	31.8352	11.797	3.14836	collagen	grey and fluffy	gas
1860	Aix-12022	1	2017	piece	454.4	0.5M	4°C	10days	75°C	20h	41.1	9	-18.041	4.636	42.599	15.366	3.23434	-	white and fluffy	graphite
		2	R	piece	55.7	0.5M	4°C	72h	70°C	4h	4.9	8.8	-18.343	4.543	45.1691	15.79	3.33738	collagen	white and fluffy	gas
		3	S	piece	44.6	0.5M	4°C	24h	70°C	6h	4.5	10.0897	-18.108	4.658	43.1923	15.2826	3.29728	collagen	white and fluffy	gas
1905	Aix-12023	1	2017	piece	582.9	0.5M	4°C	26days	75°C	20h + 20h	31.9	5.5	-20.699	5.623	41.3732	14.9926	3.21949	-	white and fluffy	graphite
		3	S	piece	65	0.5M	4°C	24h	70°C	27h	4.7	7.23077	-20.705	5.533	43.5726	15.4267	3.29523	collagen	white and fluffy	gas
		4	T	piece	54.9	0.5M	4°C	9h	70°C	25h	2	3.6	-20.529	5.444	41.0865	15.294	3.1342	collagen	white and fluffy	gas
1489	Aix-12004	1	2016	piece	753.2	0.5M	4°C	18days	75°C	20h	134.5	17.9	-16.4	8.8	45.4	16.7	3.2	-	white and fluffy	graphite + gas
		2	L	piece	53.9	0.5M	4°C	21h	70°C	11h	9.7	18	-16.353	8.788	44.986	16.3662	3.20684	collagen	white and fluffy	gas
		4	T	piece	37.4	0.5M	4°C	24h	70°C	20h	7	18.7	-16.268	8.742	45.0705	16.3035	3.22522	collagen	white and fluffy	gas
