# Supplementary material for: Pretreatment and gaseous radiocarbon dating of 40–100 mg archaeological bone
Source: Sci Rep. 2019 Mar 29;9:5342. doi: 10.1038/s41598-019-41557-8 (PMC6440986; doi:10.1038/s41598-019-41557-8)
Supplement: Supplementary file 3 — Dataset S2 [file 41598_2019_41557_MOESM3_ESM.xlsx]

## Sheet: Dataset S2 - Sample 14C dates
Pretreatment and gaseous radiocarbon dating of 40-100 mg archaeological bone
Fewlass, H., Tuna, T., Fagault, Y., Hublin, J-J., Kromer, B., Bard, E., Talamo, S.
Supplementary Dataset S2: Radiocarbon dates for all samples in the study dated with graphite targets and the gas ion source
									* Published in Fewlass et al 2017, Radiocarbon. Included for ease of comparison.																						Statistical agreement of replicate measurements
		~500mg extraction, solid graphite target dates							~500mg bone extraction, EA-GIS-AMS dates*					<100mg bone extraction, EA-GIS-AMS dates															Adjusted age		T is the calculated χ2 value and should be lower than the value given in brackets to be	Notes
R-EVA	Site	R-EVA	Bone wt (mg)	Coll yld (%)	CN	AMS lab code	14C age	±	R-EVA	AMS lab code	GIS C (μg)	14C age	± (error 2)	Session	R-EVA	Batch	Form	Bone wt (mg)	Coll yld (mg)	Coll yld (%)	C:N	AMS lab code	Coll wgt (μg)	GIS C (μg)	F14C	F14C ±	14C age	±	14C age	±	considered contamporaneous at 95% confidence. The degrees of freedom are given by 'df'.
1489	San Martino Lundo Lomaso, Italy	1489.1	753.2	17.9	3.2	Aix-12004.1.1	1490	17	1489.1	Aix-12004.3.1	84	1401	75	2017-12-01	1489.2	L	piece	53.9	9.7	18	3.20684	Aix-12004.6.1	107	42	0.833946	0.00743949	1458.67	71.6604	1458.67	71.6604		χ2 test including the Fewlass et al 2017 gas measurements:
	Human, long bone					Aix-12004.1.2	1470	17	1489.1	Aix-12004.3.2	74	1530	72									Aix-12004.6.2	96	42	0.830178	0.00729215	1495.05	70.5599	1495.05	70.5599	χ2 test: (df = 3, N = 4) T=0.8 (5% 7.8)	(df = 11, N = 12) T = 11.2 (5% 19.7)
						MAMS-26317	1481	23	1489.1	Aix-12004.3.3	77	1494	60									Aix-12004.6.3	96	42	0.827458	0.00721728	1521.42	70.0651	1521.42	70.0651	weighted mean: 1506 +/- 36	weighted mean: 1480 +/- 20
									1489.1	Aix-12004.3.4	74	1368	65									Aix-12004.6.4	93	40	0.824765	0.00726829	1547.6	70.7907	1547.6	70.7907
														2017-12-01	1489.4	T	piece	37.4	7	18.7	3.22522	AIX-12004.7.1	105	49	0.834945	0.00711769	1449.05	68.4785	1449.05	68.4785
																						AIX-12004.7.2	90	40	0.825691	0.00751949	1538.58	73.1551	1538.58	73.1551	χ2 test: (df = 3, N = 4) T=5.3 (5% 7.8)
																						AIX-12004.7.3	105	46	0.820892	0.00742267	1585.41	72.6353	1585.41	72.6353	weighted mean: 1484 +/-36
																						AIX-12004.7.4	109	48	0.842601	0.00722062	1375.73	68.8377	1375.73	68.8377
																															χ2 for all replicates: (df = 7, N = 7) T=6.3 (5% 14.1)
																															Weighted mean: 1495 +/-25
1905	Pietraszyn, Poland	1905.1	582.9	2.3/5.5	3.21949	MAMS-31228	23000	100						2017-12-01	1905.3	S	piece	65	4.7	7.2	3.29523	Aix-12023.1.1	102	44	0.0529287	0.00186449	23607.2	282.971	23610	280
	Horse, trabecular																					Aix-12023.1.2	94	38	0.055329	0.00202055	23251	293.354	23250	290
																						Aix-12023.1.3	87	37	0.055764	0.00196329	23188.1	282.816	23190	280	χ2 test: (df = 3, N = 4) T = 2.9 (5% 7.8)
																						Aix-12023.1.4	245	99	0.0569427	0.00136089	23020	191.981	23020	190	weighted mean: 23220 +/-130
														2017-12-01	1905.4	T	piece	54.9	2	3.6	3.1342	Aix-12023.2.1	101	41	0.051017	0.00167565	23902.7	263.841	23900	260
																						Aix-12023.2.2	93	39	0.0542315	0.00188598	23411.9	279.357	23410	280
																						Aix-12023.2.3	99	39	0.0518047	0.00196034	23779.7	303.974	23780	300	χ2 test: (df = 3, N = 4) T = 2.3 (5% 7.8)
																						Aix-12023.2.4	97	40	0.0538984	0.00184222	23461.4	274.561	23460	270	weighted mean: 23650 +/-140
																															χ2 test for all replicates: (df = 7, N = 8) T = 10.1 (5% 14.1)
																															weighted mean: 23,420 +/-100
1860	Ranis, Germany	1860.1	454.4	9	3.23434	MAMS-30401	30010	140						2017-12-01	1860.2	R	piece	55.7	4.9	8.8	3.33738	Aix-12022.1.1	91	43	0.022663	0.00146034	30420.9	517.619	30420	520
	Unknown fauna, long bone																					Aix-12022.1.2	101	41	0.0222903	0.00141207	30554.1	508.879	30550	510
																						Aix-12022.1.3	90	39	0.0190366	0.00148197	31821.6	625.351	31820	630	χ2 test: (df=2, N = 3) T = 1.5 (5% 6.0)	Big discharges inside source during measurement - not included in X2 test
																						Aix-12022.1.4	93	38	0.0247947	0.00160282	29698.7	519.278	29700	520	weighted mean: 30,250 +/-300
														2017-12-01	1860.3	S	piece	44.6	4.5	10.1	3.29728	Aix-12022.2.1	98	43	0.0239659	0.00144495	29971.8	484.319	29970	480
																						Aix-12022.2.2	98	43	0.0242881	0.001455	29864.6	481.221	29860	480
																						Aix-12022.2.3	97	35	0.0255011	0.00146194	29473.1	460.515	29470	460	χ2 test: (df = 3, N = 4) T = 0.6 (5% 7.8)
																						Aix-12022.2.4	227	96	0.0244844	0.00114048	29799.9	374.174	29800	370	weighted mean: 29780 +/-220
																															χ2 test for all replicates: (df = 6, N = 7) T=3.7 (5% 12.6)
																															weighted mean: 29,950 +/- 180
123	Brown Bank, North sea Plains	123.53	559.4	11.2	3.2	Aix-12003.1.1	34390	240	123.53	Aix-12003.5.1	89	34260	750	2017-12-01	123.81	P	piece	60.7	7.9	13	3.2445	Aix-12003.10.1	102	45	0.0142681	0.00124133	34137.8	698.868	34140	700		χ2 test including the Fewlass et al 2017 gas measurements:
	Mammoth, rib					Aix-12003.1.2	34320	240	123.53	Aix-12003.5.2	78	34820	770									Aix-12003.10.2	91	38	0.0135465	0.00122703	34554.6	727.614	34550	730		(df = 23, N = 24) T = 19.2 (5% 35.2)
						MAMS-26876	34360	300	123.53	Aix-12003.5.3	75	34710	680									Aix-12003.10.3	105	43	0.0115507	0.00119159	35834.9	828.686	35830	+880/-780	χ2 test: (df = 3, N = 4) T = 2.8 (5% 7.8)	weighted mean: 34400 +/- 160
									123.53	Aix-12003.5.4	98	34260	760									Aix-12003.10.4	239	98	0.0135606	0.00119416	34546.3	707.388	34550	710	weighted mean: 34,730 +/-360
														Jun 17	123.68	A1	piece	75	7.6	10.1333	3.3	Aix-12003.6.6	211	86	0.0150788	0.0012187	33693.8	649.239	33690	650
																						Aix-12003.6.7	72	29	0.0146629	0.00140883	33918.5	771.816	33920	770
																						Aix-12003.6.8	86	34	0.0157444	0.00144147	33346.8	735.448	33350	740	χ2 test: (df = 3, N = 4) T = 1.8 (5% 7.8)
																						Aix-12003.6.9	76	31	0.0132626	0.00133724	34724.8	809.945	34720	810	weighted mean: 33,910 +/-360
														Jun 17	123.69	A2	piece	82.4	9	10.9223	3.2	Aix-12003.7.5	205	83	0.0127709	0.00121593	35028.3	764.823	35030	760
																						Aix-12003.7.6	72	29	0.0151854	0.00140352	33637.3	742.447	33640	740
																						Aix-12003.7.7	78	32	0.0131765	0.00136889	34777.1	834.535	34780	+880/-790	χ2 test: (df = 3, N = 4) T = 2.0 (5% 7.8)
																						Aix-12003.7.8	71	26	0.0141821	0.00138078	34186.3	782.089	34190	780	weighted mean: 34,430 +/-390
														Jun 17	123.7	A3	powder	79.9	2.4	3.00375	3.2	Aix-12003.8.5	209	67	0.0130703	0.00128871	34842.1	792.034	34840	+830/-760		Large sample size corrected with small size background - Overcorrected
																						Aix-12003.8.6	85	25	0.0158735	0.00151133	33281.3	764.824	33280	+800/-730
																						Aix-12003.8.7	69	28	0.0157448	0.00148327	33346.6	756.76	33350	+800/-720	χ2 test: (df = 3, N = 4) T = 2.7 (5% 7.8)
																						Aix-12003.8.8	79	23	0.0140522	0.00144144	34260.2	823.996	34260	+870/-780	weighted mean: 33,970 +/-390
														Jun 17	123.71	A4	powder	94.5	5.7	6.03175	3.2	Aix-12003.9.5	209	70	0.011297	0.00122228	36013.4	869.127	36010	+920/-830		Large sample size corrected with small size background - Overcorrected
																						Aix-12003.9.6	82	25	0.013063	0.00142202	34846.6	874.45	34850	+930/-830
																						Aix-12003.9.7	81	21	0.0152763	0.00162805	33589.3	856.096	33590	+900/-810	χ2 test: (df = 3, N = 4) T = 4.5 (5% 7.8)
																						Aix-12003.9.8	79	na	0.0140089	0.00145916	34285	836.704	34290	+880/-800	weighted mean: 34,820 +/-430
																															χ2 test for all replicates: (df=19, N = 20) T = 18.5 (5% 30.1)
																															weighted mean: 34,380 +/-170
570	Teixoneres, Spain	570.17	451.9	3.4	3.36186	MAMS-34680	34270	190						Dec 17	570.19	U	piece	43.8	2.2	5	3.39517	Aix-12015.6.1	95	42	0.0149645	0.00128299	33754.9	688.709	33750	690
	Unknown fauna, long bone																					Aix-12015.6.2	104	46	0.0134598	0.00125411	34606.3	748.465	34610	750
																						Aix-12015.6.3	98	44	0.0134565	0.00121348	34608.2	724.389	34610	720	χ2 test: (df = 3, N = 4) T= 0.9 (5% 7.8)
																						Aix-12015.6.4	223	99	0.0137923	0.0010296	34410.2	599.663	34410	600	weighted mean: 34,340 +/-340
														Jun 17	570.3	H	piece	90.1	2.9	4.43951	3.3	Aix-12015.5.1	200	82	0.0131908	0.00106198	34768.4	646.725	34770	650
																						Aix-12015.5.2	73	na	0.0147352	0.00140259	33879	764.626	33880	760
																						Aix-12015.5.3	84	32	0.0146582	0.00139193	33921.1	762.797	33920	760	χ2 test: (df = 3, N = 4) T = 1.4 (5% 7.8)
																						Aix-12015.5.4	76	31	0.0130905	0.00136223	34829.7	835.929	34830	+880/-800	weighted mean: 34,390 +/-380
														Jun 17	570.8	J	piece	69.8	3.5	5	3.3	Aix-12015.2.5	199	81	0.0131762	0.00129539	34777.3	789.743	34780	790
																						Aix-12015.2.6	78	31	0.0125374	0.00134545	35176.5	862.058	35180	+910/-820
																						Aix-12015.2.7	74	31	0.0131919	0.00133356	34767.7	812.042	34770	810	χ2 test: (df = 3, N = 4) T = 1.4 (5% 7.8)
																						Aix-12015.2.8	79	32	0.014667	0.00137867	33916.2	755.078	33920	760	weighted mean: 34,670 +/-400
														Jun 17	570.13	A1	piece	87	2.2	2.52874	3.3	Aix-12015.3.5	194	79	0.0145374	0.0011633	33987.6	642.806	33990	640
																						Aix-12015.3.6	69	28	0.0158871	0.00142528	33274.4	720.655	33270	720
																						Aix-12015.3.7	87	35	0.0131857	0.00132247	34771.5	805.67	34770	810	χ2 test: (df = 3, N = 4) T = 2.0 (5% 7.8)
																						Aix-12015.3.8	74	30	0.0145678	0.00139285	33970.8	768.04	33970	770	weighted mean: 34,010 +/-370
														Jun 17	570.14	A2	piece	90.1	4	4.43951	3.3	Aix-12015.4.5	209	86	0.0127563	0.00122577	35037.5	771.894	35040	770
																						Aix-12015.4.6	86	34	0.012829	0.00133411	34991.8	835.357	34990	840
																						Aix-12015.4.7	77	33	0.0146505	0.00141994	33925.3	778.56	33930	780	χ2 test: (df = 3, N = 4) T = 2.0 (5% 7.8)
																						Aix-12015.4.8	69	28	0.0120896	0.00129897	35468.7	863.1	35470	+910/-820	weighted mean: 34,870 +/-400
																															χ2 test for all replicates: (df=19, N =20) T=10.7 (5% 30.1)
																															weighted mean: 34,450 +/-170
548	Teixoneres, Spain	548.17	597.5	0.8	3.3783	MAMS-34677	39390	320						Jun 17	548.3	H	piece	71.2	1.5	2.10674	3.3	Aix-12017.2.1	191	71	0.00755329	0.00107653	39247.1	1144.89	39250	+1,240/-1,070
	Unknown fauna, long bone																					Aix-12017.2.2	68	27	0.00688951	0.00121522	39985.9	1416.91	39990	+1,560/-1,310		χ2 test for replicates from R-EVA 570.3 and R-EVA 570.8:
																						Aix-12017.2.3	84	31	0.00647922	0.00122668	40479.2	1520.84	40480	+1,690/-1,400	χ2 test: (df = 3, N = 4) T = 0.7 (5% 7.8)	(df = 6, N = 7) T = 3.5 (5% 12.6)
																						Aix-12017.2.4	72	26	0.00767808	0.00121545	39115.4	1271.62	39120	+1,380/-1,180	weighted mean: 39,640 +/-660	weighted mean: 39050 +/-460
														Jun 17	548.8	J	piece	84.7	1.5	1.8	3.2	Aix-12017.1.2	71	28	0.00766531	0.00120573	39128.8	1263.56	39130	+1,380/-1,170
																						Aix-12017.1.3	70	26	0.0085734	0.0012567	38229.4	1177.47	38230	+1,270/-1,100	χ2 test: (df = 2, N = 3) T = 0.7 (5% 6.0)
																						Aix-12017.1.4	201	81	0.00910179	0.00110194	37749	972.531	37750	+1,040/-920	weighted mean: 38,300 +/-650
														Jun 17	548.13	A1	piece	78.1	0.6	0.768246	3.4	Aix-12017.3.1	64	25	0.0316121	0.00172865	27747.4	439.264	27750	440	χ2 test: (df = 1, N = 2) T = 0.2 (5% 3.8)	Very low collagen yield
																						Aix-12017.3.2	69	29	0.0305303	0.0017531	28027.2	461.264	28030	460	weighted mean: 27,880 +/-320
															548.14	A2	piece	86.4	1.1	1.27315	3.3	Aix-12017.4.1	71	28	0.0167839	0.00143721	32833.3	687.86	32830	690		Very low collagen yield
														Jun 17								Aix-12017.4.2	72	28	0.0101644	0.00131658	36862	1040.49	36860	+1,110/-980	χ2 test: (df = 2, N = 3) T=12.3 (5% 6.0)
																						Aix-12017.4.3	69	27	0.012227	0.00138063	35377.9	907.049	35380	+960/-860	weighted mean: 34,930 +/-490
																															χ2 test for all replicates: (df = 11, N =12) T = 339.3 (5% 19.7)
124	Brown Bank, North sea Plains	124.43	639.5	11.7	3.11	MAMS-26877	50150	+2080/−1650	124.43	Aix-12002.4.1	84		>45430	Jun 17	124.58	A1	piece	70.6	10.2	14.4476	3.2	Aix-12002.5.2	213	89	0.00384146	0.00106549	44678.4	2228.06	44680	+2,610/-1,970		χ2 test including the Fewlass et al 2017 gas measurements:
	Woolly Rhino, long bone					Aix-12002.1.2	49300	+1610/−1340	124.43	Aix-12002.4.2	89		>43770									Aix-12002.5.3	67	27	0.00289207	0.00113639	46958.7	3156.39	46960	+4,010/-2,660	χ2 test: (df = 2, N = 3) T = 1.5 (5% 6.0)	(df=18, N=19) T = 10.1 (5% 28.9)
	(Previously labeled as Bison)					Aix-12002.1.3	48800	+1530/−1290	124.43	Aix-12002.4.3	80	48610	+4930/-3030									Aix-12002.5.4	82	34	0.00193344	0.0010839	50193.4	4503.34		>44,150	weighted mean: 47,030 +/-1780	weighted mean: 49210 +/- 930
									124.43	Aix-12002.4.4	74		>43590	Jun 17	124.59	A2	piece	90.2	13.3	14.745	3.2	Aix-12002.6.1	218	91	0.00250453	0.00101734	48114.4	3262.96	48110	+4,190/-2,740
																						Aix-12002.6.2	74	31	0.00308094	0.0011155	46450.6	2908.44	46450	+3,610/-2,480
																						Aix-12002.6.3	76	32	0.00228682	0.00106604	48845	3744.69	48840	+5,040/-3,070	χ2 test: (df = 3, N = 4) T = 0.3 (5% 7.8)
																						Aix-12002.6.4	77	32	0.00237873	0.00109491	48528.4	3697.51	48530	+4950/-3040	weighted mean: 47,900 +/-1680
														Jun 17	124.6	A3	powder	88.8	3.5	3.9	3.2	Aix-12002.7.1	201	73	0.00102822	0.00104949	55266	8199.14		>46,330		Large sample size corrected with small size background - Overcorrected
																						Aix-12002.7.2	78	30	0.00191909	0.00114687	50253.2	4800.57		>43,940
																						Aix-12002.7.3	67	24	0.00247222	0.00113905	48218.8	3701.09	48220	+4,960/-3,040	χ2 test: (df = 3, N = 4) T = 1.1 (5% 7.8)
																						Aix-12002.7.4	89	33	0.00201819	0.00112541	49848.8	4479.44		>43,830	weighted mean: 50,730 +/-2380
														Jun 17	124.61	A4	powder	83.1	6.1	7.3	3.2	Aix-12002.8.1	190	75	0.00388583	0.00118304	44586.1	2445.63	44590	+2,920/-2,140		Large sample size corrected with small size background - Overcorrected
																						Aix-12002.8.2	81	28	0.00127426	0.00111599	53542.6	7035.2		>45,410
																						Aix-12002.8.3	69	33	0.00128501	0.0010898	53475.1	6812.6		>45,510	χ2 test: (df = 3, N = 4) T = 3.8 (5% 7.8)
																						Aix-12002.8.4	80	33	0.00118646	0.00109837	54116.1	7436.5		>45,700	weighted mean: 50,580 +/-2450
																															χ2 test for all replicates: (df=14, N =15) T = 9.2 (5% 23.7)
																															Weighted mean: 49,030 +/-1010
Unknown archaeological samples corrected with collagen backgrounds measured in same session according to size (small or large sample size) and type (extracted in solid or powder form)
All powder samples corrected with 30ug powder backgrounds only (no 100 ug C BG)
3.5 ‰ scatter added to all samples
Absolute error of the blank changed to 0.001
For dates >15,000 BP, values have been rounded to 10
Asymmetrical errors given wherever F14C ≤ 1σ*10
“Older than” ages have been calculated for samples where F14C < 2σ, according to convention in van der Plicht and Hogg (2006)
"na" shows missing data.
