# Supplementary material for: Pretreatment and gaseous radiocarbon dating of 40–100 mg archaeological bone
Source: Sci Rep. 2019 Mar 29;9:5342. doi: 10.1038/s41598-019-41557-8 (PMC6440986; doi:10.1038/s41598-019-41557-8)
Supplement: Supplementary file 4 — Dataset S3 [file 41598_2019_41557_MOESM4_ESM.xlsx]

## Sheet: Dataset S3 -Background bone 14C
Pretreatment and gaseous radiocarbon dating of 40-100 mg archaeological bone
Fewlass, H., Tuna, T., Fagault, Y., Hublin, J-J., Kromer, B., Bard, E., Talamo, S.
Supplementary Dataset S3: EA-GIS-AMS data from background bone R-EVA 1753
Session	R-EVA	AMS lab code	Batch	Form	Bone wt (mg)	Collagen yld (%)	Collagen wt in EA (mg)	GIS C mass (ug)	F14C	F14C err	14C age (y)	+-(y)
Small aliquots
2017-06-01	1753.29	Aix-12018.1.2	H	Piece	69.2	10.9827	83	32	0.00308459	0.000450492	46441.1	1173.18
2017-06-01	1753.29	Aix-12018.1.3	H	Piece	69.2	10.9827	75	29	0.00360852	0.000523935	45180.9	1166.33
2017-06-01	1753.34	Aix-12018.3.6	J	Piece	99.4	11	79	33	0.00259508	0.000426029	47829.2	1318.75
2017-06-01	1753.39	Aix-12018.4.7	A1	Piece	99.7	12.2367	79	32	0.00354062	0.000503836	45333.5	1143.1
2017-06-01	1753.39	Aix-12018.4.8	A1	Piece	99.7	12.2367	76	32	0.00290751	0.000477028	46916	1317.94
2017-06-01	1753.41	Aix-12018.5.2	A2	Piece	97.6	13.1148	69	28	0.00420567	0.000563242	43950.7	1075.81
2017-06-01	1753.41	Aix-12018.5.3	A2	Piece	97.6	13.1148	81	33	0.00284136	0.000463698	47100.9	1310.94
2017-06-01	1753.43	Aix-12018.6.6	A3	Powder	80.9	2.34858	76	27	0.00472761	0.000596094	43011	1012.85
2017-06-01	1753.45	Aix-12018.7.2	A4	Powder	87.8	5.80866	76	24	0.00536912	0.000628786	41988.8	940.748
2017-06-01	1753.45	Aix-12018.7.3	A4	Powder	87.8	5.80866	81	24	0.00465973	0.000842873	43127.2	1453.03
2017-12-01	1753.48	Aix-12018.9.1	L	Piece	62	13.5	99	50	0.00434897	0.000534762	43680	990
2017-12-01	1753.48	Aix-12018.9.2	L	Piece	62	13.5	95	36	0.00456187	0.000572274	43300	1010
2017-12-01	1753.56	Aix-12018.12.1	P	Piece	68.7	12.9549	90	39	0.00439412	0.000514443	43600	940
2017-12-01	1753.56	Aix-12018.12.2	P	Piece	68.7	12.9549	103	45	0.003771	0.00046871	44830	1000
2017-12-01	1753.59	Aix-12018.13.1	R	Piece	79.9	14.6	90	41	0.00394182	0.000591301	44470	1200
2017-12-01	1753.59	Aix-12018.13.2	R	Piece	79.9	14.6	105	46	0.00374559	0.000433166	44880	930
2017-12-01	1753.6	Aix-12018.10.2	S	Piece	69.3	14.7186	99	43	0.00382103	0.000503283	44720	1060
2017-12-01	1753.62	Aix-12018.14.1	U	Piece	55.9	15.4	93	41	0.00485441	0.000530583	42800	880
2017-12-01	1753.62	Aix-12018.14.2	U	Piece	55.9	15.4	112	49	0.00382566	0.000474255	44710	1000
2017-12-01	1753.64	Aix-12018.15.1	BK	Piece	76.2	11.0236	102	53	0.00395147	0.000439117	44450	890
2017-12-01	1753.64	Aix-12018.15.2	BK	Piece	76.2	11.0236	108	41	0.00382887	0.000419104	44700	880
2017-12-01	1753.64	Aix-12018.15.3	BK	Piece	76.2	11.0236	98	34	0.0038637	0.000426597	44630	890
								Arithmetic mean:	0.00392947
								SD:	0.000691447
Large aliquots
2017-06-01	1753.29	Aix-12018.1.1	H	Piece	69.2	10.9827	207	79	0.00250757	0.00042082	48104.7	1348.09
2017-06-01	1753.34	Aix-12018.3.5	J	Piece	99.4	11	198	82	0.00127582	0.000281462	53532.8	1772.16
2017-06-01	1753.39	Aix-12018.4.6	A1	Piece	99.7	12.2367	205	88	0.00183324	0.00032333	50620.8	1416.77
2017-06-01	1753.41	Aix-12018.5.1	A2	Piece	97.6	13.1148	218	89	0.00274227	0.000443446	47386	1298.99
2017-12-01	1753.56	Aix-12018.12.3	P	Piece	68.7	12.9549	226	97	0.0023768	0.000358267	48530	1210
2017-12-01	1753.6	Aix-12018.10.3	S	Piece	69.3	14.7186	231	96	0.00258222	0.000406443	47870	1260
2017-12-01	1753.6	Aix-12018.10.4	S	Piece	69.3	14.7186	221	96	0.00287581	0.000425094	47000	1190
2017-12-01	1753.62	Aix-12018.14.3	U	Piece	55.9	15.4	224	97	0.003403	0.000368307	45650	870
2017-12-01	1753.64	Aix-12018.15.4	BK	Piece	76.2	11.0236	252	98	0.00230396	0.000304868	48780	1060
								Arithmetic mean:	0.00243341
								SD:	0.00061023
