# Supplementary material for: Pretreatment and gaseous radiocarbon dating of 40–100 mg archaeological bone
Source: Sci Rep. 2019 Mar 29;9:5342. doi: 10.1038/s41598-019-41557-8 (PMC6440986; doi:10.1038/s41598-019-41557-8)
Supplement: Supplementary file 5 — Dataset S4 [file 41598_2019_41557_MOESM5_ESM.xlsx]

## Sheet: Dataset S4 - System blank 14C
Pretreatment and gaseous radiocarbon dating of 40-100 mg archaeological bone
Fewlass, H., Tuna, T., Fagault, Y., Hublin, J-J., Kromer, B., Bard, E., Talamo, S.
Supplementary Dataset S4: EA-GIS-AMS data from system blanks
Session 1: June 2017
AMS lab code	Sample	GIS C mass (ug)	F14C	F14C err	14C age (y)	+-(y)	Notes
Aix-10424.2.10	IAEA-C1	103	0.00224814	0.000374149	48982	1336.89
Aix-10424.2.11	IAEA-C1	not recorded - large	0.00260864	0.000382356	47787.3	1177.41
Aix-10424.2.12	IAEA-C1	not recorded - large	0.00387585	0.000515318	44606.8	1068.03
Aix-10424.2.24	IAEA-C1	104	0.00239112	0.000452583	48486.7	1520.45
Aix-10424.2.9	IAEA-C1	120	0.00250025	0.000377765	48128.2	1213.7
Aix-10424.2.13	IAEA-C1	not recorded - small	0.00362115	0.000500788	45152.8	1110.91
Aix-10424.2.14	IAEA-C1	39	0.00455411	0.000754281	43311.3	1330.47
Aix-10424.2.16	IAEA-C1	19	0.00893714	0.000925785	37895.6	832.119	not included due to small size
Aix-10424.2.17	IAEA-C1	14	0.00673833	0.00097132	40164.2	1157.93	not included due to small size
Aix-10424.2.21	IAEA-C1	28	0.00324274	0.000494479	46039.4	1224.92
Session 2: December 2017
AMS lab code	Sample	GIS C mass (ug)	F14C	F14C err	14C age (y)	+-(y)	Notes
Aix-10109.2.12	Phthalic anhydride	46	0.00385598	0.000417648	44648.1	870.061	8.00592.0100 from millipore
Aix-10109.2.13	Phthalic anhydride	117	0.00202503	0.000402964	49821.6	1598.48	8.00592.0100 from millipore
Aix-10109.2.14	Phthalic anhydride	43	0.00296471	0.000386047	46759.5	1046	8.00592.0100 from millipore
Aix-10109.2.15	Phthalic anhydride	133	0.00246418	0.000398701	48244.9	1299.72	8.00592.0100 from millipore
